# Supplementary material for: Identification of Indicators for Preterm Birth Using Retinoid Metabolites
Source: Metabolites. 2021 Jul 7;11(7):443. doi: 10.3390/metabo11070443 (PMC8304766; doi:10.3390/metabo11070443)
Supplement: Supplementary file 1 [file metabolites-11-00443-s001.zip]

Archive with 1 entries (1 files):
- metabolites-1262739-supplementary.pdf
